# Supplementary material for: A Systematic Meta-Analysis of Global Sarcocystis Infection in Sheep and Goats
Source: Pathogens. 2023 Jul 2;12(7):902. doi: 10.3390/pathogens12070902 (PMC10386720; doi:10.3390/pathogens12070902)
Supplement: Supplementary file 1 [file pathogens-12-00902-s001.zip]

Archive with 1 entries (1 files):
- pathogens-2373206-supplementary.xlsx
