# Supplementary material for: A Systematic Meta-Analysis of Global Sarcocystis Infection in Sheep and Goats
Source: Pathogens. 2023 Jul 2;12(7):902. doi: 10.3390/pathogens12070902 (PMC10386720; doi:10.3390/pathogens12070902)
Supplement: Supplementary file 1 [file pathogens-12-00902-s001.zip › pathogens-2373206-supplementary.xlsx]

## Sheet: Sheet1
Title	First author	Year	Location	Sampling time	Animal	Tissue	Sample No.	Positive No.	Infection rate(%)	Detection Method	Gene	Species	Age of animal	Sex
A survey on Apicomplexa protozoa in sheep slaughtered for human consumption	Giorgia Dessi and Claudia Tamponi	2022	Sardinia Island,Italy	2019/04-07	sheep	heart	138	127	0.92	conventional PCR	18S rRNA gene	S. tenella	3-7 years	females
Cross-sectional investigation on sheep Sarcosporidiosis in Sardinia, Italy	Anna Paola Pipia	2016	Sardinia Island, Italy	2013	sheep	heart	112	83	0.795	nested PCR	18S rRNA gene	S. tenella、S. arieticanis	unknown	females
Detection of Toxoplasma gondii and Sarcocystis tenella in indigenous Cornigliese sheep in Italy using serological and molecular methods	C. Bacci	2016	northern Italy	2014/03-04	sheep	heart	24	24	1	conventional PCR	18S rRNA gene	S.tenella	unknown	unknown
Light microscopy and molecular identification of Sarcocystis spp. in meat producing animals in Selangor , Malaysia	Latif, B.	2015	Selangor ,Malaysia	2013/2-10	sheep	tongue, heart, diaphragm, esophagus and skeletal muscle	43	37	0.86	tissue squash method and digestion		S. ovicanis	unknown	unknown
First detection and molecular identification of Sarcocystis spp. in small ruminants in North-West Tunisia	S. Amairia	2018	North-West of Tunisia	2016/5-6	sheep	the muscles of the neck	198	116	0.586	conventional PCR	18S rRNA gene	S. tenella	unknown	unknown
Histopathological, ultrastructural and molecular examination of Sarcocystis spp. in sheep of Mashhad area, Khorasan Razavi province, Iran	Hamed Rad	2020	Mashhad city, Iran	2018/10-2019/5	sheep	Esophagus 、Diaphragm	200	200	1	conventional PCR	18S rRNA gene	S. gigantea、S. tenella、S. arieticanis	unknown	unknown
Molecular and Microscopic Investigation of Sarcocystis Species Isolated from Sheep Muscles in Iran	Nader Pestechian	2021	Isfahan Province of Iran	unknown	sheep	hearts、esophagitis、diaphragms	150	125	0.8333	conventional PCR	18S rRNA gene	S. gigantea、S. tenella	unknown	unknown
Molecular determination of abundance of infection with Sarcocystis species in slaughtered sheep of Urmia, Iran	Farhad Farhang-Pajuh	2014	Urmia, Iran	2011/2-2012/1	sheep	esophagus, diaphragm, and skeletal muscles	638	235	0.3683	PCR-RFLP	18S rRNA gene	S. gigantea、S. medusiformis	Less than 4 years（421); more than 4 years（217）;less than 4 years-old (n = 421) and over 4 years-old (n = 217)	498 male（7.63% 38） and 140 female（35% 49）
Molecular Identification of Sarcocystis spp. in Sheep and Cattle by PCR-RFLP from Southwest of Iran	Mahmoud Rahdar	2017	Southwest of Iran	unknown	sheep	heart, tongue, diaphragm, and skeletal muscles	25	25	1	PCR-RFLP	18S rRNA gene	S. tenella、S. capracanis	unknown	unknown
Detection and phylogenetic analysis of Sarcocystis moulei and Sarcocystis spp. (Sarcocystidae: Apicomplexa) from slaughtered sheep in southwest Iran	Saeed Shahabi	2022	southwest Iran	2019/3-5	sheep	muscles	60	10	0.1666	microscopy detection		S. moulei	unknown	unknown
Survey of Contamination Rate Sheep to Sarcocystis in Slaughterhouse Boroujerd City and Studied by PCR	Davood modiri	2014	Boroujerd, Iran	unknown	sheep	esophagus, Cufflinks, diaphragm	322	267	0.8291	digestion method		unknown	unknown	（241/237 98.34%)females(81/30 37.03%)males
Molecular Analysis of Sarcocystis Spp. Isolated from Sheep (Ovis aries) in Babol Area, Mazandaran Province, Northern Iran	Narges KALANTARI	2016	Mazandaran Province, Northern Iran	2013/9-10	sheep	Babol and intra-abdominal and diaphragm muscles tissues	150	50	0.333	macroscopically		S. gigantea、 S. moulei、Sarcocystis spp	3-7years	unknown
Evaluation of Sarcocyst Parasite Strains in Carcasses Obtained from Ardabil Meat Industrial Group	Ciamak Ghazaei	2018	Iran,Ardabil	unknown	sheep	intervertebral muscles, esophagus, heart and tongue.	250	211	0.844	microscopy detection		S. arieticamis、S. tenella	less than a year(97/24) 24.74%，more than a year(153/65) 42.48%	males：24/94 26.96% females: 65/156 73.03%
The role of sheep in the epidemiology of Sarcocystis spp. in Tabriz area northwest of Iran	Mohammad Mirzaei • Hadi Rezaei	2016	Tabriz, Iran	2013/4-2013/10	sheep	Esophagus Diaphragm	620	21	0.033	tissue squash method		unknown	ages ranged from less than 1 to over 3 yearsof age	males: 26/395 6.58% females: 9/225 4.0%
Sarcocystis spp. in domestic sheep in Kunming City, China: prevalence, morphology, and molecular characteristics	Jun-Jie Hu	2017	Kunming City, China	2015/3-11	sheep	esophagus, diaphragm, skeletal muscles, tongue, and heart	86	79	0.919	tissue squash method		S. tenella、S. arieticanis	unknown	unknown
Sarcocystis species in wild and domestic sheep (Ovis ammon and Ovis aries) from China	Hui Dong	2018	China	2014/3-2017/10	sheep	heart	638	335	0.5251	tissue squash method		S. tenella, S. arieticanis	unknown	unknown
Infection survey and morphological characteristics of Sarcocystis spp. in naturally infected Tibetan sheep from Qinghai in northwestern China	Yali Sun	2021	Qinghai, northwestern China	2017/2-2018/11	sheep	cardiac muscle, diaphragm muscle and esophageal muscle	1155	577	0.5	microscopy detection		S. gigantea	more than a year	unknown
Molecular detection of protozoa of the Sarcocystidae family in sheep from the State of Rio Grande do Sul, Brazil	Luiza Pires Portella	2016	Southwest region of Rio Grande do Sul, Brazil	unknown	sheep	Myocardium	80	17	0.212	conventional PCR	18S rRNA gene	S. tenella、S. arieticanis	8-36months	both genders
Prevalence and Distribution of Sarcocystis in Buffaloes and Sheep in Egypt	Reda A. Gerab	2022	Egypt ,Tanta	2020/7-2021/6	sheep	oesophagus, tongue, heart, masseter muscle and skeletal muscle	200	161	0.805	microscopy detection			1-2years （100/68 68%）3-5years （100/93 93%）	68% (100/68) males 93% (100/93)females
Morphological and Molecular characterization of Sarcocystis arieticanis from the Heart Muscles of Domestic sheep, Ovis aries, in Qena, Upper Egypt	Hussein, N.M.	2020	Qena, Upper Egypt	2018/4-2019/3	sheep	heart muscles	110	52	0.4727	tissue squash method		S. arieticanis	aged 6 months to 3 years, more than a year (69) 41 positive; 59.42%, less than a year (11/41)26.82%	males (93/41 44.08%) females (17/11 64.70%)
Ultrastructural and Molecular Identification of the sarcocysts of Sarcocystis tenella and Sarcocystis arieticanis Infecting Domestic Sheep (Ovis aries) from Egypt	Ahmed El‑Morsey	2019	Gharbia governorate, Egypt	2017年1月-2018年2月	sheep	esophagus, diaphragm, skeletal muscles, tongue and heart	175	152	0.868	tissue squash method		S. tenella、S. arieticanis	＞2 years	unknown
Morphologic and molecular identification of three macroscopic Sarcocystis species infecting domestic sheep (Ovis aries) a n d c a t t l e (Bos taurus) i n Egypt	Ahmed El-Morsey	2021	Egypt	2018/1-2019/6	sheep	oesophagii, tongues, diaphragms, abdominal muscles, skeletal muscles, and hearts	250	33	0.132	Histopathologic examination		S. gigantea S. medusiformis	unknown	unknown
MICROSCOPICAL AND SEROLOGICAL STUDIES WITH ULTRASTRUCTURE DESCRIPTION OF SARCOCYSTIS SPECIES IN SHEEP IN ASSIUT	BASEM R. NAGEIB	2018	Assiut,Egypt	unknown	sheep	tongue, oesophagus, heart, diaphragmoesophagus and neck skeletal muscle	100	93	0.93	tissue squash method		S. arieticanis and S. tenella	6months- 2years sheep 95%(38/40)，2 - 4 years sheep infection rate 92.7%(38/41)，more than 4 years old infection rate 89.5%(17/19)	(40/42)95.2% male and (53/58 ) 91.4%female
Investigation of Sarcocystis spp. in slaughtered cattle and sheep by peptic digestion and histological examination in Sulaimani Province, Iraq	Shadan Hassan Abdullah	2021	Sulaimani Province, Iraq	2020/5-7	sheep	diaphragm and esophagus	80	74	0.925	microscopy detection		S. tenella and S. arieticanis	unknown	unknown
Identification of Sarcocystis Species “Macrocystis" by Visual and Molecular Technique in Sheep and Goats -Sulaymaniyah Slaughterhouse	Shabang Mahmood Salam	2021	Sulaymaniyah province,	2020/8-2021/1	sheep	esophagus, diaphragm and heart	194897	9062	0.0465	microscopy detection		S. gigantea, S. medisiformis	unknown	males：6128/129635 67.6% females: 2934/65262 32.4%
Molecular Characterization of Sarcocystis Species Isolated from Sheep and Goats in Riyadh, Saudi Arabia	Dina M. Metwally	2019	Riyadh, Saudi Arabia	2016/3-2017/1	sheep	tongue, heart, skeletal muscle, diaphragm, and esophagus	230	91	0.3956	tissue squash method and digestion		S. tenella	less than a year(73/168)43.45%,more than a year（22/62）35.48%	males:83/200 41.5% females:12/30 40%
Muscular Sarcocystis infection in ruminants slaughtered at Municipality abattoir and selected Hotels in Hawassa city, southern Ethiopia: Prevalence and associated risk factors	Berhanu Mekibib	2019	Hawassa city, southern Ethiopia	2016/11-2017/5	sheep	heart and esophageal muscles	176	119	0.6761	microscopy detection			1.5-2.5years	unknown
Prevalence and intensity of Sarcocystis spp. infection in animals slaughtered for food in Lithuania	Vytautas Januskevicius	2019	Lithuania	2012-2014	sheep	oesophagus, diaphragm, heart, neck, jaw, back	61	61	1	tissue squash method			unknown	unknown
Prevalence and Concentration of Sarcocystis spp. Microscopic Cysts in Sheep Muscles Using Percoll Gradient Centrifugation	Gokpinar, S.	2014	Kirikkale province Turkey	2011/2-2012/1	sheep	skeletal muscles	100	91	0.91	Percoll gradient centrifugation		S.tenella; S.arieticanis	one year（54/63）85.7%,2-4years（37/37）100%	88.3% (68/77) males 100% (23/23)females
MORPHOMETRIC STUDY OF MICROSCOPIC CYSTS OF SARCOCYSTIS SP. IN SHEEP CARCASSES	Dahmani, As.	2020	El Harrach，Algeria	unknown	sheep	oesophagi 、 diaphragms	335	315	0.9403	histopathological method		S. arieticanis and S. tenella	unknown	unknown
Title	First author	Year	Location	Sampling time	Animal	Tissue	Sample No.	Positive No.	Infection rate(%)	Detection Method	Gene	Species	Age of animal	Sex
Detection of sarcocystosis in goats in Malaysia by light microscopy, histology, and PCR	Methil Kannan Kutty	2015	Selangor, Malaysia	2014/1-2	goat	skeletal muscle	105	95	0.9048	conventional PCR	18S rRNA gene	S. capracanis	unknown	unknown
Light microscopy and molecular identification of Sarcocystis spp. in meat producing animals in Selangor , Malaysia	Latif, B.	2015	Selangor ,Malaysia	2013/2-10	goat	tongue, heart, diaphragm, esophagus and skeletal muscle	89	55	0.618	tissue squash method and digestion		S. capracanis	unknown	unknown
First detection and molecular identification of Sarcocystis spp. in small ruminants in North-West Tunisia	S. Amairia	2018	North-West of Tunisia	2016/5-6	goat	the muscles of the neck	121	61	0.504	conventional PCR	18S rRNA gene	S. capracanis	unknown	unknown
Prevalence, morphology, and molecular characteristics of Sarcocystis spp. in domestic goats (Capra hircus) from Kunming, China	Jun-Jie Hu	2016	Kunming City, China	2014/7-2015/9	goat	esophagus, diaphragm, skeletal muscles, tongue, and heart	225	174	0.774	tissue squash method		S.capracanis、S.hircicanis	unknown	unknown
Sarcocystis spp. in sheep and goats: frequency of infection and species identification by morphological, ultrastructural, and molecular tests in Bahia, Brazil	Marta Vasconcelos Bittencourt	2016	Bahia, Brazil	2012/1-2013/6	goat	tongue, esophagus, and heart	270	137	0.5037	conventional PCR	18S rRNA gene	Sarcocystis capracanis	unknown	unknown
PREVALENCE OF SARCOCYSTOSIS IN GOATS (CAPRA HIRCUS) AT WASIT PROVINCE, IRAQ	Toqa Najem Al-Waely	2020	WASIT PROVINCE, IRAQ	2019/10-2020/3	goat	esophagi 、diaphragms	180	156	0.8555	Pepsin digestion		unknown	＜1 year 104/130 80% , 1-2 years 41/41 100% ,＞7 years 9/9 100% total:154/180 , 85.55%	(104/83 79.80%)males (76/71 93.42%)females
Identification of Sarcocystis Species “Macrocystis" by Visual and Molecular Technique in Sheep and Goats -Sulaymaniyah Slaughterhouse	Shabang Mahmood Salam	2021	Sulaymaniyah province, Iraq	2020/8-2021/1	goat	esophagus, diaphragm and heart	27720	969	0.0345	microscopy detection		S. moulei	unknown	males：491/17809 50.7% females: 478/9911 49.3%
Ultrastructural and molecular identification of Sarcocystis tenella (Protozoa, Apicomplexa) in naturally infected Korean native goats	E.J. Hong	2019	Wonju city, the Republic of Korea	2014/1-8	goat	cardiac muscle	103	3	0.0291	conventional PCR	18srRNA gene	S. tenella	unknown	unknown
Molecular Characterization of Sarcocystis Species Isolated from Sheep and Goats in Riyadh, Saudi Arabia	Dina M. Metwally	2019	Riyadh, Saudi Arabia	2016/3-2017/1	goat	tongue, heart, skeletal muscle, diaphragm, and esophagus	84	36	0.4285	tissue squash method and digestion		S. capracanis	less than a year（34/76）44.73%,more than a year（2/8）25%	males: 30/64 46.87% females:6/20 30%
Muscular Sarcocystis infection in ruminants slaughtered at Municipality abattoir and selected Hotels in Hawassa city, southern Ethiopia: Prevalence and associated risk factors	Berhanu Mekibib	2019	Hawassa city, southern Ethiopia	2016/11-2017/5	goat	heart and esophageal muscles	181	124	0.685	microscopy detection		unknown	1.5-2.5years	unknown
